# Supplementary material for: Caspar Controls Resistance to Plasmodium falciparum in Diverse Anopheline Species
Source: PLoS Pathog. 2009 Mar 13;5(3):e1000335. doi: 10.1371/journal.ppat.1000335 (PMC2647737; doi:10.1371/journal.ppat.1000335)
Supplement: Table S3 — Cactus gene-silenced transcriptome expressed as log2 transformed cactus gene-silenced/GFP dsRNA expression ratio. (0.09 MB XLS) [file ppat.1000335.s005.xls]

## Sheet: Good Cactus Adults p.05 Signifi
Cactus silencing regulated transcriptome
Name	ENSANGT ID (ID of Probe)	Expression (log2)
UNKNOWN	ENSANGT09384	-2.07627
ACTIN	ENSANGT10518	-1.33982
PRECURSOR	ENSANGT09993	-1.19499
KINASE EC_2.7.1.112	ENSANGT08377	-1.12742
UNKNOWN	ENSANGT15578	-0.944297
CUTICLE	ENSANGT13426	-0.850847
UNKNOWN	ENSANGT20388	-0.824644
CUTICLE	ENSANGT19229	-0.797439
MICROTUBULE ASSOCIATED RP/EB FAMILY MEMBER	ENSANGT24447	0.762966
MYOSIN HEAVY CHAIN	ENSANGT05723	0.845635
PERITROPHIN 1 PRECURSOR	ENSANGT21035	0.851134
PERITROPHIN 1 PRECURSOR	ENSANGT13237	0.890966
Insect_cuticle	ENSANGT22552	0.919407
TROPONIN T	ENSANGT22795	0.978873
ACTIN	ENSANGT16397	1.06845
ACTIN	ENSANGT19055	1.09263
ARP2/3 COMPLEX 41 KDA SUBUNIT P41 ARC ACTIN RELATED 2/3 COMPLEX SUBUNIT 1B	ENSANGT13885	1.19545
MYOSIN REGULATORY LIGHT CHAIN	ENSANGT18155	1.21242
ACTIN DEPOLYMERIZING FACTOR UNCOORDINATED 60	ENSANGT27611	1.23872
CUTICLE	ENSANGT10719	1.35366
COLLAGEN	ENSANGT23865	1.39949
ACTIN	ENSANGT09943	1.42892
ACTIN	ENSANGT09996	1.4447
MYOSIN LIGHT CHAIN	ENSANGT18154	1.46544
ADHESION REGULATING MOLECULE 1 PRECURSOR	ENSANGT10737	1.48402
MYOSIN HEAVY CHAIN	ENSANGT09410	1.50643
MYOSIN LIGHT CHAIN	ENSANGT18154	1.54792
INSECT CUTICLE PROTEIN CUT4	ENSANGT10802	1.55173
Stathmin,Tropomyosin	ENSANGT13307	1.69237
MYOSIN LIGHT CHAIN	ENSANGT10348	1.87272
UNKNOWN	ENSANGT13900	-1.45056
UNKNOWN	ENSANGT18340	0.752358
UNKNOWN	ENSANGT16707	0.831962
INSECT PHEROMONE-BINDING FAMILY A10/OS-D	ENSANGT11702	1.37093
PRECURSOR	ENSANGT11659	1.46335
PA P	ENSANGT12588	1.64664
UNKNOWN	ENSANGT18371	1.76521
COPIA GAG INT POL [CONTAINS: COPIA VLP PROTEIN; COPIA PROTEASE EC_3.4.23.- ]	ENSANGT15969	-1.7408
CALCIUM/CALMODULIN DEPENDENT KINASE TYPE II CHAIN	ENSANGT19618	-1.37643
KINASE	ENSANGT27597	-1.24134
RAS GTPASE ACTIVATING	ENSANGT21695	-1.2049
SORTING NEXIN 26	ENSANGT10655	-1.19499
ZINC FINGER	ENSANGT16649	-1.19499
MITOTIC CHECKPOINT SERINE/THREONINE KINASE BUB1 EC2.7.1.37 BUB1A	ENSANGT28525	-1.1504
PRECURSOR MATRIX METALLOPROTEINASE MMP	ENSANGT15925	-1.11328
UNKNOWN	ENSANGT15218	-1.09513
TYROSINE PHOSPHATASE EC3.1.3.48	ENSANGT21034	-1.07413
ZINC FINGER BED DOMAIN CONTAINING	ENSANGT28766	-1.03826
F SPONDIN PRECURSOR	ENSANGT19994	-1.01963
BETA MANNOSIDASE PRECURSOR EC3.2.1.25 MANNANASE MANNASE	ENSANGT19872	-1.01167
AMBIGUOUS	ENSANGT16942	-0.987825
AMBIGUOUS	ENSANGT17525	-0.986453
UNKNOWN	ENSANGT22681	-0.949332
ECDYSONE INDUCED 74EF ETS RELATED	ENSANGT26853	-0.907489
DUAL SPECIFICITY PHOSPHATASE/ MAP KINASE PHOSPHATASE MKP	ENSANGT16462	-0.903677
RECEPTOR NK RECEPTOR NK TACHYKININ RECEPTOR	ENSANGT18143	-0.885117
UNKNOWN	ENSANGT13367	-0.861654
PRECURSOR	ENSANGT12053	-0.805013
26S PROTEASOME NON ATPASE REGULATORY SUBUNIT 2	ENSANGT22086	-0.805012
ZINC FINGER	ENSANGT11193	-0.799818
SULFIDE:QUINONE OXIDOREDUCTASE MITOCHONDRIAL PRECURSOR EC 1	ENSANGT13322	-0.797439
RHO ASSOCIATED KINASE 1	ENSANGT09214	-0.777808
6 PHOSPHOGLUCONATE DEHYDROGENASE DECARBOXYLATING EC_1.1.1.44	ENSANGT26943	-0.773976
AMBIGUOUS	ENSANGT20540	-0.751748
PUMILIO	ENSANGT02715	-0.743836
CERAMIDE KINASE EC_2.7.1.138 ACYLSPHINGOSINE KINASE	ENSANGT10845	-0.740797
OUTSPREAD	ENSANGT28516	-0.732132
SLY1 HOMOLOG	ENSANGT17983	-0.717334
ALPHA ADRENERGIC RECEPTOR ALPHA ADRENOCEPTOR ALPHA ADRENORECEPTOR	ENSANGT12908	-0.708669
UNKNOWN	ENSANGT21208	0.715349
UNKNOWN	ENSANGT14887	0.718366
GLYCERALDEHYDE 3 PHOSPHATE DEHYDROGENASE EC1.2.1.12 GAPDH	ENSANGT10360	0.743016
UNKNOWN	ENSANGT27972	0.747216
AMBIGUOUS	ENSANGT17678	0.75422
UNKNOWN	ENSANGT27135	0.763161
U4/U6 SMALL NUCLEAR RIBONUCLEOPROTEIN	ENSANGT19389	0.767009
STROMAL CELL DERIVED FACTOR 2 1 PRECURSOR SDF2 1	ENSANGT13320	0.777422
UBIQUILIN LINKING IAP WITH CYTOSKELETON PLIC	ENSANGT13457	0.781439
UPF0139	ENSANGT15128	0.790946
ZINC FINGER	ENSANGT11210	0.79639
26S PROTEASE REGULATORY SUBUNIT	ENSANGT16050	0.797072
F SPONDIN PRECURSOR	ENSANGT29609	0.803036
26S PROTEASOME NON ATPASE REGULATORY SUBUNIT	ENSANGT28911	0.828035
T COMPLEX 1 SUBUNIT TCP 1 CCT	ENSANGT14237	0.828652
GE RICH SALIVARY GLAND	ENSANGT27200	0.832036
UNKNOWN	ENSANGT21736	0.840192
T COMPLEX 1 SUBUNIT TCP 1 CCT	ENSANGT12024	0.872356
GPCR_Rhodpsn	ENSANGT20293	0.884824
AMBIGUOUS	ENSANGT25046	0.896883
GLUCOSE 6 PHOSPHATE 1 DEHYDROGENASE EC1.1.1.49 G6PD	ENSANGT18551	0.931852
FATTY ACID BINDING PROTEIN FABP	ENSANGT28397	0.94385
UNKNOWN	ENSANGT23854	0.964581
RAS RELATED RAB	ENSANGT22378	0.975068
PROGRAMMED CELL DEATH 5 TFAR19 TF 1 CELL APOPTOSIS RELATED GENE 19	ENSANGT14166	0.976159
RAS RELATED RAB	ENSANGT26691	0.979818
CELLULAR TUMOR ANTIGEN P53 TUMOR SUPPRESSOR P53	ENSANGT14785	0.980761
DISULFIDE ISOMERASE PRECURSOR	ENSANGT28518	0.994031
PROTEASOME SUBUNIT ALPHA TYPE EC_3.4.25.1 PROTEASOME SUBUNIT	ENSANGT11336	0.994617
UBIQUITIN CONJUGATING ENZYME EC6.3.2.19 UBIQUITIN LIGASE UBIQUITIN CARRIER	ENSANGT19471	1.00307
NUCLEAR FACTOR ERYTHROID 2 RELATED FACTOR	ENSANGT03712	1.01841
SORBITOL DEHYDROGENASE EC1.1.1.14 L IDITOL 2 DEHYDROGENASE	ENSANGT11286	1.02824
F SPONDIN	ENSANGT08856	1.03201
UBIQUINOL CYTOCHROME C REDUCTASE COMPLEX	ENSANGT21887	1.04528
PROBABLE PSEUDOURIDYLATE SYNTHASE 3 EC_4.2.1.70 PSEUDOURIDINE SYNTHASE	ENSANGT21230	1.04777
SERINE HYDROXYMETHYLTRANSFERASE	ENSANGT22109	1.04787
HesB_yadR_yfhF	ENSANGT02682	1.05668
PLACENTAL 11 PRECURSOR	ENSANGT10929	1.0647
MICROSOMAL SIGNAL PEPTIDASE KDA SUBUNIT EC3.4.-.- SPASE 22 KDA SUBUNIT	ENSANGT18480	1.06614
DIHYDROLIPOYL DEHYDROGENASE MITOCHONDRIAL PRECURSOR	ENSANGT19195	1.06963
GTP BINDING NUCLEAR RAN	ENSANGT28240	1.07032
EF-hand,Hsp70	ENSANGT23431	1.07358
ZEELIN1	ENSANGT24750	1.09319
GLYCOGEN PHOSPHORYLASE FORM EC2.4.1.1	ENSANGT10081	1.0935
N TERMINAL ACETYLTRANSFERASE COMPLEX ARD1	ENSANGT07006	1.09692
Znf_C2H2	ENSANGT05374	1.09976
Calcium-binding EF-hand	ENSANGT22634	1.11641
Cons_hypoth341	ENSANGT26626	1.11862
SUCCINYL COA LIGASE [GDP FORMING] ALPHA CHAIN MITOCHONDRIAL PRECURSOR	ENSANGT20396	1.12266
LOW DENSITY LIPOPROTEIN RECEPTOR	ENSANGT21850	1.14091
AMBIGUOUS	ENSANGT12700	1.14624
40S RIBOSOMAL S27A	ENSANGT29080	1.14956
ORNITHINE DECARBOXYLASE ANTIZYME ODC AZ GUTFEELING	ENSANGT26841	1.15965
UNKNOWN	ENSANGT14090	1.17472
DISULFIDE ISOMERASE PRECURSOR EC5.3.4.1	ENSANGT11666	1.19099
PROTEASOME SUBUNIT ALPHA TYPE	ENSANGT19329	1.19563
PROTEASOME SUBUNIT BETA TYPE 4 PRECURSOR	ENSANGT14918	1.21895
MALTASE PRECURSOR	ENSANGT08952	1.23626
PEPTIDYL PROLYL CIS TRANS ISOMERASE EC_5.2.1.8 PPIASE ROTAMASE CYCLOPHILIN	ENSANGT11257	1.23881
NUCLEOLAR NUCLEOLAR	ENSANGT19413	1.25812
CALCINEURIN B SUBUNIT PHOSPHATASE 2B REGULATORY SUBUNIT	ENSANGT25281	1.25988
ARRESTIN	ENSANGT20628	1.26148
UNKNOWN	ENSANGT17701	1.27729
SUPPRESSOR OF G2 ALLELE OF SKP1 HOMOLOG	ENSANGT17148	1.27994
GLUCOSE 6 PHOSPHATE 1 DEHYDROGENASE EC_1.1.1.49 G6PD	ENSANGT12074	1.28543
TROPONIN I TNI	ENSANGT23853	1.29186
UNKNOWN	ENSANGT15203	1.29258
PYRUVATE KINASE EC2.7.1.40	ENSANGT21580	1.29524
ACYL CARRIER PROTEIN MITOCHONDRIAL ACP NADH UBIQUINONE OXIDOREDUCTASE	ENSANGT13726	1.30204
UNKNOWN	ENSANGT27397	1.30444
TROPONIN I TNI	ENSANGT23570	1.32102
MAGUK P55 SUBFAMILY MEMBER	ENSANGT24736	1.33401
AMBIGUOUS	ENSANGT23852	1.34185
UBIQUINOL CYTOCHROME C REDUCTASE COMPLEX CORE 2	ENSANGT20419	1.36155
BACTERIA RESPONSIVE IMMUNE PROTEIN AGBP1	ENSANGT06959	1.36338
OPSIN	ENSANGT24687	1.36728
ENOLASE EC4.2.1.11 2 PHOSPHO D GLYCERATE HYDRO LYASE	ENSANGT18531	1.37396
UNKNOWN	ENSANGT17316	1.37441
NUCLEOLAR GTP BINDING 1 CHRONIC RENAL FAILURE GENE GTP BINDING NGB	ENSANGT21465	1.383
GUANINE NUCLEOTIDE BINDING BETA SUBUNIT RECEPTOR OF ACTIVATED KINASE C	ENSANGT12560	1.38355
UNKNOWN	ENSANGT12671	1.38625
UNKNOWN	ENSANGT16936	1.39572
UBIQUINOL CYTOCHROME C REDUCTASE COMPLEX	ENSANGT14100	1.39897
OPSIN	ENSANGT11949	1.42379
HYPOTHETICAL UDP GLYCOSYLTRANSFERASE/GLYCOGEN PHOSPHORYLASE	ENSANGT21333	1.43124
AMBIGUOUS	ENSANGT14276	1.43406
UNKNOWN	ENSANGT12567	1.43434
UNKNOWN	ENSANGT20636	1.44073
FRIZZLED PRECURSOR FRIZZLED FZ	ENSANGT01848	1.45072
GRB2 ASSOCIATED BINDING GRB2 ASSOCIATED BINDER	ENSANGT17392	1.46389
UBA/UBX 33.3 KDA	ENSANGT15697	1.4722
HMW KININOGEN	ENSANGT14131	1.47613
OPSIN	ENSANGT12077	1.48876
5 HYDROXYTRYPTAMINE 2A RECEPTOR 5 HT 2A SEROTONIN RECEPTOR 2A 5 HT 2	ENSANGT06270	1.48939
RAS RELATED RAB	ENSANGT18266	1.49424
ARRESTIN	ENSANGT12569	1.49528
ODORANT-BINDING PROTEIN G.15D	ENSANGT13682	1.50277
LIPID PHOSPHATE PHOSPHOHYDROLASE	ENSANGT00365	1.50327
AMBIGUOUS	ENSANGT29664	1.52734
TYROSINE AMINOTRANSFERASE	ENSANGT15577	1.53292
NOSE RESISTANT TO FLUOXETINE 6 PRECURSOR NRF 6	ENSANGT09300	1.53775
SINGLE STRANDED DNA BINDING SEQUENCE SPECIFIC SINGLE STRANDED DNA BINDING	ENSANGT29557	1.54071
GTP BINDING RHO	ENSANGT20445	1.54162
PHOSPHATIDYLETHANOLAMINE BINDING PEBP	ENSANGT28413	1.54535
PHOSPHATASE 1 REGULATORY SUBUNIT MYOSIN PHOSPHATASE	ENSANGT15633	1.54978
AMBIGUOUS	ENSANGT17856	1.5591
UNKNOWN	ENSANGT12418	1.57292
FERRITIN	ENSANGT22116	1.581
5' AMP ACTIVATED KINASE BETA 1 SUBUNIT AMPK BETA 1 CHAIN AMPKB	ENSANGT22004	1.58638
POTENTIAL HISTONE METHYLTRANSFERASE MES 4 MATERNAL EFFECT STERILE 4	ENSANGT16119	1.59449
F BOX ONLY 11	ENSANGT08498	1.609
THIOREDOXIN	ENSANGT21044	1.62234
28 KDA HEAT AND ACID STABLE PHOSPHOPROTEIN PDGF ASSOCIATED	ENSANGT02136	1.62616
CELLULAR NUCLEIC ACID BINDING CNBP	ENSANGT11651	1.62626
GERANYLGERANYL PYROPHOSPHATE SYNTHETASE GGPP	ENSANGT21639	1.62945
CGI 141	ENSANGT15000	1.64525
SINGLE STRANDED DNA BINDING SEQUENCE	ENSANGT12541	1.64564
SENSITIVE OPSIN CONE PHOTORECEPTOR PIGMENT	ENSANGT01159	1.66853
UNKNOWN	ENSANGT16717	1.67693
FACTOR	ENSANGT14593	1.69325
KDA TRP ASP REPEATS CONTAINING 5	ENSANGT20657	1.69636
TELOMERASE BINDING P23 HSP90 CO CHAPERONE PROGESTERONE RECEPTOR	ENSANGT22042	1.71751
UNKNOWN	ENSANGT25668	1.74342
28 KDA HEAT AND ACID STABLE PHOSPHOPROTEIN PDGF ASSOCIATED	ENSANGT22311	1.74631
ETHANOLAMINE PHOSPHATE CYTIDYLYLTRANSFERASE	ENSANGT12337	1.78206
ZINC FINGER	ENSANGT15211	1.79143
LIPID PHOSPHATE PHOSPHOHYDROLASE	ENSANGT20589	1.80726
ZYXIN	ENSANGT11691	1.81384
ADP RIBOSYLATION FACTOR GTPASE ACTIVATING 1	ENSANGT04294	1.8215
DUAL SPECIFICITY TESTIS SPECIFIC KINASE 1	ENSANGT29680	1.84086
GLUTAMATE CYSTEINE LIGASE CATALYTIC SUBUNIT	ENSANGT24594	1.843
DOLICHYL PYROPHOSPHATE GLC1MAN9GLCNAC2 ALPHA 1 3 GLUCOSYLTRANSFERASE	ENSANGT15883	1.84748
BIS 5' NUCLEOSYL TETRAPHOSPHATASE [ASYMMETRICAL]	ENSANGT19921	1.85644
MALTASE PRECURSOR EC3.2.1.20	ENSANGT11672	1.20419
PRECURSOR	ENSANGT21624	1.36453
PRECURSOR	ENSANGT18367	1.46219
PRECURSOR	ENSANGT28133	1.55224
TRY3	ENSANGT06721	1.60915
TEP15	ENSANGT19522	-1.19499
PPO1	ENSANGT16955	-0.879143
CLIPD3	ENSANGT15747	-0.730882
SCRASP1	ENSANGT21796	0.913118
LYSC7	ENSANGT18439	0.975108
IKK2	ENSANGT14138	1.04478
cysteine protease	ENSANGT13730	1.09308
SRPN5	ENSANGT10507	1.17844
SCRB5	ENSANGT10275	1.19922
PEROXIDASE PRECURSOR	ENSANGT10957	1.22755
Serine protease	ENSANGT27174	1.24305
Hemolymph glycoprotein precursor 2	ENSANGT21546	1.26299
BAX INHIBITOR LIKE	ENSANGT18745	1.33684
Serine protease	ENSANGT13945	1.37117
THIOREDOXIN PEROXIDASE THIOREDOXIN DEPENDENT PEROXIDE REDUCTASE	ENSANGT19782	1.39534
CLIPA9	ENSANGT12706	1.41541
Cecropin 1	ENSANGT11957	1.45539
PRECURSOR-CathepsinD-autophagy	ENSANGT13568	1.47555
Programmed Cell Death 4	ENSANGT22035	1.48032
Serine protease	ENSANGT13929	1.48622
Defensin 1	ENSANGT15621	1.58371
Cecropin 3	ENSANGT11995	1.58853
TEP3	ENSANGT16283	1.59017
CLIPB17	ENSANGT22148	1.62614
CLIPD4	ENSANGT16188	1.75006
DSCAM10.27.b	DSCAM10.27.b	-1.05664
FBN-LIPASE	ENSANGT11478	-1.10248
FBN	ENSANGT26109	-0.758947
FBN	ENSANGT22610	1.13194
FBN37	ENSANGT14402	1.39077
LRR	ENSANGT28101	-1.15935
LRRD7 (aka APL2)	ENSANGT21822	1.4103
CYCLASE EC4.6.1.2	ENSANGT13324	-1.81247
GAMMA PRECURSOR EC2.3.2.2 GAMMA GLUTAMYLTRANSFERASE	ENSANGT10230	-1.3568
ADAM 10 PRECURSOR	ENSANGT12370	-1.31979
DOPAMINE BETA MONOOXYGENASE PRECURSOR	ENSANGT28903	-0.966822
GLUCOSAMINE 6 PHOSPHATE ISOMERASE	ENSANGT26334	-0.931761
UNKNOWN	ENSANGT19097	0.710036
Hydrolase	ENSANGT19927	0.722324
FK506 BINDING PRECURSOR	ENSANGT19325	0.746901
STRUCTURE SPECIFIC RECOGNITION 1 SSRP1	ENSANGT09009	0.766599
LIPOIC ACID SYNTHETASE MITOCHONDRIAL PRECURSOR LIP SYN LIPOATE SYNTHASE	ENSANGT16313	0.780935
FATTY ACID SYNTHASE	ENSANGT16695	0.837322
UNKNOWN	ENSANGT28078	0.889209
ACYL COA DEHYDROGENASE CHAIN SPECIFIC MITOCHONDRIAL PRECURSOR	ENSANGT21837	0.961429
ALDEHYDE DEHYDROGENASE	ENSANGT22164	0.975964
ACID SPHINGOMYELINASE PHOSPHODIESTERASE PRECURSOR	ENSANGT19358	0.987243
CYSTATHIONINE GAMMA LYASE EC_4.4.1.1 GAMMA CYSTATHIONASE	ENSANGT22045	1.02379
RETINOID AND FATTY ACID BINDING FRAGMENT	ENSANGT18348	1.07946
GLYCYL TRNA SYNTHETASE EC_6.1.1.14 GLYCINE TRNA LIGASE GLYRS	ENSANGT27683	1.1215
FUMARYLACETOACETASE	ENSANGT17396	1.14734
SUCCINYL COA LIGASE [ADP FORMING] BETA CHAIN	ENSANGT17707	1.19262
LUCIFERIN 4 MONOOXYGENASE EC1.13.12.7 LUCIFERASE	ENSANGT03832	1.28314
HISTONE DEACETYLASE	ENSANGT07396	1.28506
AMBIGUOUS	ENSANGT21028	1.32871
FUMARYLACETOACETASE	ENSANGT17396	1.33343
METHYLGLUTACONYL COA HYDRATASE MITOCHONDRIAL PRECURSOR	ENSANGT20199	1.33546
SERINE PROTEASE PRECURSOR SP5	ENSANGT13861	1.3446
MONOOXYGENASE	ENSANGT16481	1.36812
UNKNOWN	ENSANGT24796	1.41595
CYSTATHIONINE BETA SYNTHASE	ENSANGT19297	1.42225
POLYPEPTIDE N ACETYLGALACTOSAMINYLTRANSFERASE	ENSANGT21852	1.44029
GS1	ENSANGT22826	1.46342
E3 UBIQUITIN LIGASE	ENSANGT21314	1.51038
TRANSALDOLASE	ENSANGT20121	1.52912
RETINOID INDUCIBLE SERINE CARBOXYPEPTIDASE PRECURSOR EC_3.4.16.-	ENSANGT04895	1.54158
ACID PHOSPHATASE	ENSANGT18380	1.55584
ELONGATION OF VERY LONG CHAIN FATTY ACIDS 3 COLD INDUCIBLE GLYCOPROTEIN	ENSANGT10068	1.70443
ALPHA 1 3 MANNOSYL GLYCOPROTEIN 2 BETA N ACETYLGLUCOSAMINYLTRANSFERASE	ENSANGT21039	1.75273
INSULIN PEPTIDE PRECURSOR	ENSANGT26432	-1.37643
SERINE PROTEASE SNAKE PRECURSOR EC3.4.21.-	ENSANGT12248	-1.19499
PRECURSOR	ENSANGT20288	-0.992427
SERINE PROTEASE	ENSANGT24374	0.779301
PRECURSOR	ENSANGT24975	0.933647
CARBOXYPEPTIDASE	ENSANGT20553	1.00685
AMINOPEPTIDASE 4 EC_3.4.11.-	ENSANGT14285	1.29612
SERINE PROTEASE GD PRECURSOR EC_3.4.21.- GASTRULATION DEFECTIVE	ENSANGT20749	1.33281
SERINE PROTEASE	ENSANGT13238	1.34938
PAPAIN CYSTEINE PROTEASE	ENSANGT20002	1.40168
ATP SYNTHASE F CHAIN MITOCHONDRIAL EC3.6.3.14	ENSANGT01833	1.11559
THIOREDOXIN DOMAIN 2	ENSANGT12664	0.939091
UNKNOWN	ENSANGT26164	1.10431
PEROXISOMAL MEMBRANE PMP34.34 KDA	ENSANGT19092	-0.887259
Ribosomal_L36	ENSANGT14147	-0.800949
THIOREDOXIN	ENSANGT18892	0.756453
UNKNOWN	ENSANGT13628	0.772551
MITOCHONDRIAL UBIQUINOL CYTOCHROME C REDUCTASE COMPLEX FRAGMENT	ENSANGT17699	0.785319
CYTOCHROME P450	ENSANGT06812	0.798851
NADH UBIQUINONE OXIDOREDUCTASE 23 KDA SUBUNIT	ENSANGT12187	0.883805
NUCLEOLAR TRANSCRIPTION FACTOR 1 UPSTREAM BINDING FACTOR 1 UBF 1	ENSANGT19929	0.898307
RIBOSOMAL S7	ENSANGT20928	0.925488
CYTOCHROME P450 MITOCHONDRIAL PRECURSOR	ENSANGT25978	0.94974
PHOSPHATE CARRIER PROTEIN MITOCHONDRIAL PRECURSOR PTP	ENSANGT11843	0.981509
GLUTATHIONE S TRANSFERASE EC_2.5.1.18 GST CLASS THETA	ENSANGT24412	0.981643
UNKNOWN	ENSANGT29461	1.00812
2 OXOGLUTARATE DEHYDROGENASE E1 COMPONENT	ENSANGT23779	1.0137
HEAT SHOCK HSP	ENSANGT21793	1.02065
NADH UBIQUINONE OXIDOREDUCTASE B16 6 SUBUNIT	ENSANGT10318	1.06698
NADH UBIQUINONE OXIDOREDUCTASE B18 SUBUNIT	ENSANGT10925	1.19953
CYTOCHROME P450	ENSANGT21857	1.22643
NADH UBIQUINONE OXIDOREDUCTASE 30 KDA SUBUNIT	ENSANGT14099	1.22677
NADH UBIQUINONE OXIDOREDUCTASE SUBUNIT B17 2	ENSANGT13247	1.2292
UNKNOWN	ENSANGT15791	1.24465
NADH UBIQUINONE OXIDOREDUCTASE 42 KDA SUBUNIT MITOCHONDRIAL PRECURSOR	ENSANGT12579	1.25921
CYTOCHROME P450	ENSANGT28836	1.26965
PROBABLE CYTOCHROME C OXIDASE POLYPEPTIDE VIIA	ENSANGT19912	1.29789
NADH UBIQUINONE OXIDOREDUCTASE B12 SUBUNIT	ENSANGT11766	1.33414
NADH UBIQUINONE OXIDOREDUCTASE 20 KDA SUBUNIT	ENSANGT19428	1.37488
PEROXISOMAL TARGETING SIGNAL 2 RECEPTOR PTS2 RECEPTOR PEROXIN 7	ENSANGT20634	1.55625
CYTOCHROME P450	ENSANGT27055	1.56327
NADH UBIQUINONE OXIDOREDUCTASE SGDH SUBUNIT	ENSANGT16062	1.5892
DNAJ HOMOLOG SUBFAMILY MEMBER	ENSANGT14051	1.60402
UNKNOWN	ENSANGT04582	1.60472
CYTOCHROME C	ENSANGT20091	1.61085
DNAJ	ENSANGT22059	1.66355
NADH UBIQUINONE OXIDOREDUCTASE	ENSANGT12416	1.76728
CARRIER	ENSANGT11068	1.76741
CYTOCHROME P450	ENSANGT15257	1.88654
HETEROGENEOUS NUCLEAR RIBONUCLEOPROTEIN M HNRNP M	ENSANGT11474	-1.59379
HETEROGENEOUS NUCLEAR RIBONUCLEOPROTEIN	ENSANGT11319	-1.22727
28S RIBOSOMAL S16 MRP S16	ENSANGT10687	-1.112
SIGNAL RECOGNITION PARTICLE 54 KDA SRP54	ENSANGT16415	-1.08768
EUKARYOTIC TRANSLATION INITIATION FACTOR 2	ENSANGT24684	-0.949332
DNA POLYMERASE THETA EC2.7.7.7 DNA POLYMERASE ETA	ENSANGT19077	-0.907489
HOMEOBOX	ENSANGT09949	-0.773976
TATA BOX BINDING TATA BOX FACTOR	ENSANGT19042	-0.709761
RIBONUCLEASE UK114	ENSANGT21077	0.702019
POLYADENYLATE BINDING POLY A BINDING PABP	ENSANGT22280	0.72648
NHP2 1 HIGH MOBILITY GROUP NUCLEAR 2 HOMOLOG 1 [U4/U6 U5]	ENSANGT10500	0.837692
RIBOSOMAL RNA METHYLTRANSFERASE	ENSANGT27825	0.847263
RNA POLYMERASE II HOLOENZYME COMPONENT	ENSANGT06253	0.889401
40S RIBOSOMAL S13	ENSANGT10842	0.92776
ELONGATION FACTOR 1 EF 1	ENSANGT13448	0.93316
SPLICING FACTOR U2AF	ENSANGT11066	0.93339
TGF BETA INDUCIBLE NUCLEAR 1	ENSANGT23794	0.963189
HISTONE H2A	ENSANGT00004	0.967692
60S RIBOSOMAL L4	ENSANGT20662	1.0045
RIBOSOMAL L15	ENSANGT15285	1.03175
60S RIBOSOMAL L27	ENSANGT26150	1.05248
40S RIBOSOMAL S27A	ENSANGT10151	1.07863
40S RIBOSOMAL S12	ENSANGT22284	1.09264
ELONGATION FACTOR 1 ALPHA EF 1 ALPHA	ENSANGT10498	1.10191
TRANSCRIPTION FACTOR BTF3 RNA POLYMERASE B TRANSCRIPTION FACTOR 3	ENSANGT11509	1.1024
ELONGATION FACTOR TU MITOCHONDRIAL PRECURSOR EF TU	ENSANGT15131	1.15318
Ribosomal_S28e	ENSANGT13820	1.17926
UPF3	ENSANGT11347	1.19092
60S RIBOSOMAL L11	ENSANGT25740	1.21505
60S RIBOSOMAL L12	ENSANGT19214	1.22916
60S RIBOSOMAL L18	ENSANGT10955	1.25629
ELONGATION FACTOR 2 EF 2	ENSANGT18623	1.25861
EUKARYOTIC TRANSLATION INITIATION FACTOR 5A EIF 5A	ENSANGT27917	1.2681
40S RIBOSOMAL S27A	ENSANGT10158	1.27255
60S RIBOSOMAL L24 L30	ENSANGT12247	1.27283
60S RIBOSOMAL L7	ENSANGT26296	1.2739
40S RIBOSOMAL S7	ENSANGT16949	1.27498
ATP DEPENDENT RNA HELICASE	ENSANGT20229	1.28683
HISTONE 3A	ENSANGT18496	1.29711
60S RIBOSOMAL L30	ENSANGT18909	1.29714
60S ACIDIC RIBOSOMAL P1	ENSANGT22228	1.30437
ATP DEPENDENT HELICASE	ENSANGT11480	1.32967
60S RIBOSOMAL L9	ENSANGT11018	1.33287
60S RIBOSOMAL L6 TAX RESPONSIVE ENHANCER ELEMENT BINDING 107 TAXREB107	ENSANGT20813	1.33711
60S RIBOSOMAL L14	ENSANGT10796	1.3423
60S RIBOSOMAL L17 L23	ENSANGT29416	1.34246
60S RIBOSOMAL L17 L23	ENSANGT11784	1.34754
60S ACIDIC RIBOSOMAL P0	ENSANGT11832	1.3582
ELONGATION FACTOR 1 ALPHA EF 1 ALPHA	ENSANGT18372	1.35917
60S RIBOSOMAL L13A	ENSANGT14421	1.36998
60S RIBOSOMAL L10A	ENSANGT15019	1.37435
60S RIBOSOMAL L35A	ENSANGT22149	1.37538
UNKNOWN	ENSANGT20220	1.3852
40S RIBOSOMAL S10	ENSANGT17569	1.39254
60S RIBOSOMAL L34	ENSANGT15238	1.39349
HISTONE H2B	ENSANGT14080	1.40014
40S RIBOSOMAL S3	ENSANGT20844	1.41125
40S RIBOSOMAL S15 RIG	ENSANGT13957	1.41326
60S RIBOSOMAL L5	ENSANGT05182	1.41697
HOMEOBOX	ENSANGT18166	1.42341
SPLICING FACTOR ARGININE/SERINE RICH PRE SPLICING FACTOR	ENSANGT26930	1.42515
60S RIBOSOMAL L23	ENSANGT14430	1.42626
60S RIBOSOMAL L4	ENSANGT20662	1.42842
40S RIBOSOMAL S27A	ENSANGT12302	1.434
PA FRAGMENT	ENSANGT26699	1.44284
40S RIBOSOMAL S19	ENSANGT27357	1.44513
60S RIBOSOMAL L27A	ENSANGT17987	1.44871
40S RIBOSOMAL S18	ENSANGT22423	1.45511
EUKARYOTIC TRANSLATION INITIATION FACTOR 2	ENSANGT11259	1.45586
TRANSLATIONALLY CONTROLLED TUMOR TCTP	ENSANGT21085	1.45731
60S RIBOSOMAL L11	ENSANGT22049	1.47646
ATP DEPENDENT RNA HELICASE	ENSANGT24636	1.47881
40S RIBOSOMAL S25	ENSANGT28440	1.48572
60S RIBOSOMAL L3	ENSANGT11028	1.49121
40S RIBOSOMAL S3A	ENSANGT10983	1.4922
TRANSCRIPTION INITIATION FACTOR IIB GENERAL TRANSCRIPTION FACTOR TFIIB	ENSANGT20059	1.49814
RIBOSOMAL	ENSANGT19081	1.50613
40S RIBOSOMAL S24	ENSANGT10051	1.51867
60S RIBOSOMAL L18A	ENSANGT16619	1.52699
40S RIBOSOMAL S16	ENSANGT22969	1.54347
40S RIBOSOMAL S5	ENSANGT25897	1.54499
60S RIBOSOMAL L23A	ENSANGT12554	1.54534
ENSANGT00000019236	ENSANGT19236	1.57493
40S RIBOSOMAL S26	ENSANGT16601	1.57901
60S RIBOSOMAL L26	ENSANGT22122	1.59607
60S ACIDIC RIBOSOMAL P2	ENSANGT23482	1.61512
CCR4 NOT TRANSCRIPTION COMPLEX SUBUNIT 2 CCR4 ASSOCIATED FACTOR 2	ENSANGT10439	1.66946
HOMEOBOX EN	ENSANGT23279	1.84583
POTASSIUM VOLTAGE GATED CHANNEL SUBFAMILY H MEMBER	ENSANGT09272	-1.91232
UNKNOWN	ENSANGT15161	-1.2049
LARGE NEUTRAL AMINO ACIDS TRANSPORTER	ENSANGT20223	-1.10731
MULTIDRUG RESISTANCE ASSOCIATED	ENSANGT25933	-1.05664
ACETYLCHOLINE RECEPTOR PROTEIN CHAIN PRECURSOR	ENSANGT00239	-0.866968
VACUOLAR PROTON TRANSLOCATING ATPASE	ENSANGT25824	0.845774
SOLUTE CARRIER FAMILY 2 FACILITATED GLUCOSE TRANSPORTER MEMBER	ENSANGT16985	0.857638
VACUOLAR PROTON TRANSLOCATING ATPASE	ENSANGT24665	0.950445
SIDEROFLEXIN	ENSANGT11263	1.14225
SYNAPTIC VESICLE 2 SV2	ENSANGT29472	1.14556
SUCCINATE DEHYDROGENASE CYTOCHROME	ENSANGT17418	1.18877
ATP SYNTHASE ALPHA CHAIN MITOCHONDRIAL PRECURSOR EC3.6.3.14	ENSANGT23676	1.26009
SARCOPLASMIC/ENDOPLASMIC RETICULUM CALCIUM ATPASE	ENSANGT17693	1.26192
ATP SYNTHASE B CHAIN MITOCHONDRIAL EC3.6.3.14	ENSANGT12069	1.28083
ATP SYNTHASE GAMMA CHAIN MITOCHONDRIAL EC3.6.3.14	ENSANGT10167	1.29225
VACUOLAR PROTON TRANSLOCATING ATPASE 116 KDA SUBUNIT	ENSANGT08399	1.30035
ADP ATP CARRIER ADP/ATP TRANSLOCASE	ENSANGT14881	1.30821
EQUILIBRATIVE NUCLEOSIDE TRANSPORTER	ENSANGT17139	1.30873
SOLUTE CARRIER FAMILY 2 FACILITATED GLUCOSE TRANSPORTER MEMBER	ENSANGT24402	1.32284
TRANSPORT SEC23 RELATED	ENSANGT12825	1.39099
SUGAR TRANSPORTER	ENSANGT24405	1.4043
ADP ATP CARRIER ADP/ATP TRANSLOCASE	ENSANGT20278	1.41485
VACUOLAR ATP SYNTHASE SUBUNIT F	ENSANGT22152	1.46983
UNKNOWN	ENSANGT21795	1.49891
FRUCTOSE 1 6 BISPHOSPHATASE	ENSANGT16841	1.6441
SUCCINATE DEHYDROGENASE [UBIQUINONE] CYTOCHROME B	ENSANGT19261	1.75855
AMBIGUOUS	ENSANGT11231	0.902282
UNKNOWN	ENSANGT25432	-2.16096
UNKNOWN	ENSANGT27643	-2.10731
UNKNOWN	ENSANGT26216	-1.81981
UNKNOWN	ENSANGT27516	-1.79744
UNKNOWN	ENSANGT28654	-1.77995
UNKNOWN	ENSANGT29487	-1.72331
ZINC FINGER BED DOMAIN CONTAINING	ENSANGT27376	-1.65449
UNKNOWN	ENSANGT25766	-1.61725
UNKNOWN	ENSANGT27030	-1.616
UNKNOWN	ENSANGT26022	-1.52816
UNKNOWN	ENSANGT28223	-1.51477
UNKNOWN	ENSANGT23984	-1.41598
UNKNOWN	ENSANGT25514	-1.40961
UNKNOWN	ENSANGT27649	-1.40746
AMBIGUOUS	ENSANGT14301	-1.39529
AMBIGUOUS	ENSANGT27091	-1.37846
UNKNOWN	ENSANGT29560	-1.37643
PRECURSOR	ENSANGT29205	-1.34325
UHRF1 BINDING 1 UBIQUITIN CONTAINING PHD AND RING FINGER DOMAINS 1	ENSANGT27872	-1.31495
UNKNOWN	ENSANGT17258	-1.3023
UNKNOWN	ENSANGT29320	-1.3023
UNKNOWN	ENSANGT27248	-1.27763
RNA DIRECTED DNA POLYMERASE FROM MOBILE ELEMENT REVERSE TRANSCRIPTASE	ENSANGT26488	-1.21845
UNKNOWN	ENSANGT27840	-1.21845
UNKNOWN	ENSANGT15361	-1.20979
UNKNOWN	ENSANGT01991	-1.18144
PHD FINGER 14	ENSANGT01626	-1.17661
UNKNOWN	ENSANGT23850	-1.16395
AMBIGUOUS	ENSANGT29644	-1.16334
UNKNOWN	ENSANGT07011	-1.15146
UNKNOWN	ENSANGT23656	-1.13835
UNKNOWN	ENSANGT02140	-1.10642
UNKNOWN	ENSANGT25667	-1.09513
ZINC FINGER BED DOMAIN CONTAINING	ENSANGT25787	-1.05664
UNKNOWN	ENSANGT26518	-1.04879
AMBIGUOUS	ENSANGT22636	-1.01963
UNKNOWN	ENSANGT22053	-0.988595
UNKNOWN	ENSANGT01813	-0.978879
UNKNOWN	ENSANGT27372	-0.972796
UNKNOWN	ENSANGT18190	-0.941099
UNKNOWN	ENSANGT01861	-0.912322
UNKNOWN	ENSANGT24864	-0.912322
UNKNOWN	ENSANGT26042	-0.897293
UNKNOWN	ENSANGT26726	-0.893461
UNKNOWN	ENSANGT19810	-0.884026
UNKNOWN	ENSANGT16694	-0.879143
UNKNOWN	ENSANGT28497	-0.876683
POTENTIAL PHOSPHOLIPID TRANSPORTING ATPASE EC_3.6.3.1 ATPASE CLASS I TYPE	ENSANGT27905	-0.867628
AMBIGUOUS	ENSANGT14226	-0.861654
UNKNOWN	ENSANGT26498	-0.861654
UNKNOWN	ENSANGT28261	-0.861654
AMBIGUOUS	ENSANGT23771	-0.860167
UNKNOWN	ENSANGT10557	-0.85763
UNKNOWN	ENSANGT27111	-0.857052
AMBIGUOUS	ENSANGT13532	-0.835932
UNKNOWN	ENSANGT22873	-0.833358
UNKNOWN	ENSANGT27769	-0.833309
UNKNOWN	ENSANGT27172	-0.826016
UNKNOWN	ENSANGT12816	-0.806917
AMBIGUOUS	ENSANGT28813	-0.805013
UNKNOWN	ENSANGT19752	-0.797439
UNKNOWN	ENSANGT26654	-0.792837
AMBIGUOUS	ENSANGT20895	-0.792837
UNKNOWN	ENSANGT20350	-0.787523
AMBIGUOUS	ENSANGT21256	-0.773976
UNKNOWN	ENSANGT27063	-0.773976
UNKNOWN	ENSANGT26809	-0.74568
UNKNOWN	ENSANGT26083	-0.74294
UNKNOWN	ENSANGT23778	-0.728622
UNKNOWN	ENSANGT15321	-0.717334
UNKNOWN	ENSANGT25910	-0.70851
AMBIGUOUS	ENSANGT16051	0.717454
UNKNOWN	ENSANGT19234	0.733228
CIRCADIAN CLOCK CONTROLLED PRECURSOR	ENSANGT13398	0.757356
UNKNOWN	ENSANGT13936	0.772309
AMBIGUOUS	ENSANGT23872	0.78008
UNKNOWN	ENSANGT26226	0.803504
UNKNOWN	ENSANGT20554	0.806174
UNKNOWN	ENSANGT12987	0.826099
AMBIGUOUS	ENSANGT22975	0.83371
DUF701	ENSANGT22413	0.837041
UNKNOWN	ENSANGT25060	0.850401
UNKNOWN	ENSANGT11821	0.852836
AMBIGUOUS	ENSANGT29636	0.867254
UNKNOWN	Unknown	0.869028
AMBIGUOUS	ENSANGT10154	0.873194
UNKNOWN	ENSANGT24228	0.905336
UNKNOWN	ENSANGT27337	0.945132
UNKNOWN	ENSANGT14471	0.951425
UNKNOWN	ENSANGT16794	0.962821
ACTIN	ENSANGT15039	0.967209
UNKNOWN	ENSANGT22305	0.981209
SYNAPTIC VESICLE 2 SV2	ENSANGT12563	0.981844
UNKNOWN	ENSANGT18549	0.98752
UNKNOWN	ENSANGT12616	0.989356
UNKNOWN	ENSANGT27284	0.993634
UNKNOWN	ENSANGT27213	1.00084
UNKNOWN	ENSANGT26318	1.00575
UNKNOWN	ENSANGT25842	1.02749
UNKNOWN	ENSANGT21680	1.03869
UNKNOWN	ENSANGT26971	1.04071
UNKNOWN	ENSANGT11550	1.04085
UNKNOWN	ENSANGT19932	1.04919
UNKNOWN	ENSANGT19473	1.07491
CYTOCHROME P450	ENSANGT15271	1.09136
UNKNOWN	ENSANGT25627	1.09505
UNKNOWN	ENSANGT15195	1.09786
AMBIGUOUS	ENSANGT25911	1.12098
AMBIGUOUS	ENSANGT21873	1.12911
2 OXOGLUTARATE DEHYDROGENASE E1 ALPHA KETOGLUTARATE DEHYDROGENASE	ENSANGT23745	1.14519
STOMATIN	ENSANGT23120	1.15356
UNKNOWN	ENSANGT23806	1.15473
UNKNOWN	ENSANGT11222	1.16265
UNKNOWN	ENSANGT20600	1.17959
UNKNOWN	ENSANGT13087	1.17997
AMINOPEPTIDASE 4 EC_3.4.11.-	ENSANGT13547	1.18461
UNKNOWN	ENSANGT29647	1.18994
ARRESTIN	ENSANGT27789	1.19682
FATTY ACID BINDING PROTEIN FABP	ENSANGT01101	1.20299
UNKNOWN	ENSANGT21513	1.21319
KELCH	ENSANGT06666	1.21742
UNKNOWN	ENSANGT01966	1.23206
UNKNOWN	ENSANGT14883	1.25007
UNKNOWN	ENSANGT11501	1.26418
UNKNOWN	ENSANGT18638	1.27888
UNKNOWN	ENSANGT22245	1.28233
UNKNOWN	ENSANGT10276	1.28426
PIWI	ENSANGT08302	1.29151
UNKNOWN	ENSANGT22242	1.2919
FATTY ACID BINDING PROTEIN FABP	ENSANGT00937	1.29239
UNKNOWN	ENSANGT25133	1.29311
UNKNOWN	ENSANGT25881	1.29561
UNKNOWN	ENSANGT17964	1.31408
UNKNOWN	ENSANGT26412	1.31677
UNKNOWN	ENSANGT12315	1.31938
UNKNOWN	ENSANGT12527	1.33402
UNKNOWN	Unknown	1.33661
UNKNOWN	ENSANGT15942	1.33929
UNKNOWN	ENSANGT18373	1.34029
PRECURSOR	ENSANGT14020	1.34361
UNKNOWN	ENSANGT24342	1.35016
UNKNOWN	ENSANGT24806	1.36697
UNKNOWN	ENSANGT27894	1.37292
UNKNOWN	ENSANGT29094	1.37457
ATP DEPENDENT RNA HELICASE	ENSANGT14802	1.38715
AMBIGUOUS	ENSANGT12465	1.39113
FATTY ACID BINDING PROTEIN FABP	ENSANGT26209	1.39603
UNKNOWN	ENSANGT19955	1.41001
PIWI	ENSANGT28890	1.41068
NADH UBIQUINONE OXIDOREDUCTASE	ENSANGT22437	1.42815
PRECURSOR	ENSANGT05694	1.44084
UNKNOWN	ENSANGT13932	1.44594
SYNTENIN SYNDECAN BINDING	ENSANGT21026	1.46096
UNKNOWN	ENSANGT10156	1.46467
UNKNOWN	ENSANGT19918	1.46635
UNKNOWN	ENSANGT15934	1.46758
UNKNOWN	ENSANGT27268	1.46799
40S RIBOSOMAL S19	ENSANGT12543	1.48288
40S RIBOSOMAL S26	ENSANGT17104	1.48328
UNKNOWN	ENSANGT27201	1.49436
UNKNOWN	ENSANGT11334	1.49446
UNKNOWN	ENSANGT21018	1.50686
MOESIN	ENSANGT24514	1.50883
UNKNOWN	ENSANGT20638	1.5191
UNKNOWN	ENSANGT22139	1.5307
UNKNOWN	ENSANGT26998	1.5317
UNKNOWN	ENSANGT28597	1.54244
UNKNOWN	ENSANGT25119	1.55169
UNKNOWN	ENSANGT25793	1.5754
UNKNOWN	ENSANGT09630	1.59235
UNKNOWN	ENSANGT22521	1.5979
UNKNOWN	ENSANGT23962	1.60145
UNKNOWN	ENSANGT24580	1.60333
UNKNOWN	ENSANGT13405	1.61022
UNKNOWN	ENSANGT25707	1.61384
AMBIGUOUS	ENSANGT21242	1.61521
AMBIGUOUS	ENSANGT14538	1.6237
AMBIGUOUS	ENSANGT22131	1.62687
RECEPTOR PRECURSOR EC_2.7.1.112	ENSANGT03182	1.63909
UNKNOWN	ENSANGT21506	1.65705
UNKNOWN	ENSANGT24637	1.65793
UNKNOWN	ENSANGT26996	1.6747
UNKNOWN	ENSANGT14893	1.68884
UNKNOWN	ENSANGT10239	1.68986
UNKNOWN	ENSANGT17577	1.69342
UNKNOWN	ENSANGT24807	1.69777
UNKNOWN	ENSANGT27223	1.69941
UNKNOWN	ENSANGT25664	1.70562
UNKNOWN	ENSANGT15606	1.70762
UNKNOWN	ENSANGT27124	1.70851
UNKNOWN	ENSANGT19692	1.71678
FACTOR KDA SUBUNIT	ENSANGT21164	1.71815
UNKNOWN	ENSANGT19794	1.73779
UNKNOWN	ENSANGT29627	1.73843
AMBIGUOUS	ENSANGT25818	1.75174
UNKNOWN	ENSANGT10653	1.77226
UNKNOWN	ENSANGT26476	1.77301
AMBIGUOUS	ENSANGT12575	1.77733
UNKNOWN	ENSANGT25762	1.80099
UNKNOWN	ENSANGT26942	1.80967
UNKNOWN	ENSANGT23890	1.8195
UNKNOWN	ENSANGT27325	1.82363
AMBIGUOUS	ENSANGT15386	1.84578
UNKNOWN	ENSANGT10123	1.91481
UNKNOWN	ENSANGT26575	1.26578
