# Supplementary material for: Caspar Controls Resistance to Plasmodium falciparum in Diverse Anopheline Species
Source: PLoS Pathog. 2009 Mar 13;5(3):e1000335. doi: 10.1371/journal.ppat.1000335 (PMC2647737; doi:10.1371/journal.ppat.1000335)
Supplement: Table S4 — Caspar gene-silenced transcriptome expressed as log2 transformed caspar gene-silenced/GFP dsRNA expression ratio. (0.03 MB XLS) [file ppat.1000335.s006.xls]

## Sheet: GoodCaspar Adult Signal100 p05
Caspar silencing regulated transcriptome
Gene Name	ENSANGT ID (ID of Probe)	Expression (log2)
UNKNOWN	ENSANGT12815	0.867569
CUTICLE	ENSANGT10544	1.00777
GCN5 1	ENSANGT20840	-1.95082
ADP RIBOSYLATION FACTOR	ENSANGT03581	-1.06229
DSS1_SEM1	ENSANGT17966	-1.00632
HEADCASE	ENSANGT03130	-0.958543
ASPARTATE AMINOTRANSFERASE	ENSANGT16571	-0.952141
HELICASE NHL	ENSANGT19029	-0.940073
UNKNOWN	ENSANGT11083	-0.934973
AMBIGUOUS	ENSANGT21299	-0.893127
ATP_GTP_A,GTP1_OBG,MMR_HSR1	ENSANGT17696	-0.875713
SEX REGULATED JANUS A	ENSANGT19900	-0.859364
SHQ1	ENSANGT25993	-0.854118
RUNT RELATED TRANSCRIPTION FACTOR CORE BINDING FACTOR ALPHA SUBUNIT	ENSANGT22044	-0.812434
PRECURSOR	ENSANGT13552	-0.81104
5' AMP ACTIVATED KINASE BETA 1 SUBUNIT AMPK BETA 1 CHAIN AMPKB	ENSANGT22004	0.850772
NEPHRIN PRECURSOR RENAL GLOMERULUS SPECIFIC CELL ADHESION RECEPTOR	ENSANGT14473	0.867144
GLUCOSAMINE 6 PHOSPHATE ISOMERASE	ENSANGT01938	0.869501
OUTSPREAD	ENSANGT15084	0.8727
FRIZZLED PRECURSOR FRIZZLED FZ	ENSANGT01848	0.890441
PHOSPHATIDYLETHANOLAMINE BINDING PEBP	ENSANGT28413	0.891479
AMBIGUOUS	ENSANGT17856	0.922356
UNKNOWN	ENSANGT12418	0.940558
FRIZZLED PRECURSOR FRIZZLED FZ	ENSANGT19989	0.958914
ZEELIN1	ENSANGT24750	0.977662
UNKNOWN	ENSANGT19178	0.985773
G1/S SPECIFIC CYCLIN	ENSANGT26493	1.04962
NOSE RESISTANT TO FLUOXETINE 6 PRECURSOR NRF 6	ENSANGT19702	1.05844
UNKNOWN	ENSANGT25530	1.06501
Serine protease	ENSANGT10335	-0.970679
ENSANGT28113	ENSANGT28113	-0.891954
TEP3	ENSANGT16283	0.80036
CLIPB4	ENSANGT23726	0.831363
CLIPD4	ENSANGT16188	0.87801
SCAVENGER RECEPTOR CLASS B MEMBER 1 SRB1 SR BI	ENSANGT15893	0.92863
CLIPA9	ENSANGT12706	1.08824
AgMDL8	ENSANGT16928	1.13615
Defensin 1	ENSANGT15621	1.171
Cecropin 1	ENSANGT11957	1.1883
Cecropin 3	ENSANGT11995	1.52728
Serine protease	ENSANGT13929	1.6046
DSCAM10.21.a	DSCAM10.21.a	0.948289
FBN9	ENSANGT11248	-0.993118
FBN37	ENSANGT14402	0.943292
FBN	ENSANGT22867	0.972901
LRRD7 (aka APL2)	ENSANGT21822	-0.991167
GALACTOKINASE	ENSANGT18617	-1.02718
ANGIOTENSIN CONVERTING ENZYME PRECURSOR	ENSANGT14438	-1.07079
SERINE PROTEASE GD PRECURSOR EC_3.4.21.- GASTRULATION DEFECTIVE	ENSANGT20749	0.805073
CYTOCHROME P450	ENSANGT25325	-1.16622
UNKNOWN	ENSANGT12972	-1.10112
MITOCHONDRIAL 28S RIBOSOMAL S6 MRP S6	ENSANGT28557	-1.00094
NADP DEPENDENT MALIC ENZYME EC1.1.1.40 NADP ME MALIC ENZYME 1	ENSANGT11712	-0.850908
Mpv17_PMP22	ENSANGT12562	-0.84797
MITOCHONDRIAL IMPORT INNER MEMBRANE TRANSLOCASE SUBUNIT	ENSANGT17986	-0.829062
CYTOCHROME P450	ENSANGT26706	1.06007
CYTOCHROME P450	ENSANGT27055	1.09875
TRANSLATION INITIATION FACTOR IF 2 MITOCHONDRIAL PRECURSOR IF 2MT IF 2 MT	ENSANGT22811	1.18212
GLUTATHIONE S TRANSFERASE EC2.5.1.18 GST CLASS THETA	ENSANGT24532	1.25235
DNA DIRECTED RNA POLYMERASE II	ENSANGT17124	-1.23901
ELONGATION FACTOR G 1	ENSANGT10178	-0.87264
28S RIBOSOMAL S16 MRP S16	ENSANGT10687	-0.860208
UNKNOWN	ENSANGT19236	0.806916
EUKARYOTIC TRANSLATION INITIATION FACTOR 4H EIF 4H	ENSANGT14747	0.876102
POTASSIUM VOLTAGE GATED CHANNEL SUBFAMILY KQT MEMBER 1	ENSANGT07494	-1.31162
AMBIGUOUS	ENSANGT10767	-1.09848
ATP SYNTHASE COUPLING FACTOR B MITOCHONDRIAL PRECURSOR	ENSANGT17674	-0.963241
ACETYLCHOLINE RECEPTOR PROTEIN CHAIN PRECURSOR	ENSANGT00239	-0.885925
VITELLOGENIN PRECURSOR	ENSANGT12892	-0.832866
UNKNOWN	ENSANGT27510	-0.801574
INWARD RECTIFIER POTASSIUM CHANNEL POTASSIUM CHANNEL I	ENSANGT10124	0.867537
SODIUM DEPENDENT TRANSPORTER	ENSANGT16138	0.981863
EQUILIBRATIVE NUCLEOSIDE TRANSPORTER EQUILIBRATIVE	ENSANGT17139	1.047
UNKNOWN	ENSANGT15963	-1.29196
UNKNOWN	ENSANGT01322	-1.07748
HYPOTHETICAL 10.2 KDA PROTEIN	ENSANGT18379	-1.01545
UNKNOWN	ENSANGT25958	-0.986111
UNKNOWN	ENSANGT12729	-0.984887
UNKNOWN	ENSANGT29657	-0.983544
UNKNOWN	ENSANGT18106	-0.967243
UNKNOWN	ENSANGT14362	-0.944047
UNKNOWN	ENSANGT29656	-0.904064
UNKNOWN	ENSANGT18570	-0.900699
ENSANGT25749	ENSANGT25749	-0.898121
AMBIGUOUS	ENSANGT20040	-0.893987
ENSANGT14271	ENSANGT14271	-0.884084
TROPONIN T	ENSANGT22771	-0.865704
UNKNOWN	ENSANGT13534	-0.855619
AMBIGUOUS	ENSANGT29031	-0.853212
UNKNOWN	ENSANGT26728	-0.849768
AMINOPEPTIDASE N EC_3.4.11.2 MICROSOMAL AMINOPEPTIDASE	ENSANGT21303	-0.846825
NLS_BP	ENSANGT14548	-0.822581
UNKNOWN	ENSANGT25518	-0.806213
UNKNOWN	ENSANGT16897	-0.805404
UNKNOWN	ENSANGT26942	0.807249
UNKNOWN	ENSANGT04103	0.811744
AMBIGUOUS	ENSANGT11496	0.823106
AMBIGUOUS	ENSANGT12800	0.840011
UNKNOWN	ENSANGT27213	0.856419
UNKNOWN	ENSANGT14471	0.868392
UNKNOWN	ENSANGT26342	0.877445
AMBIGUOUS	ENSANGT20600	0.886704
UNKNOWN	ENSANGT14102	0.892264
UNKNOWN	ENSANGT10149	0.912809
UNKNOWN	ENSANGT10794	0.963537
UNKNOWN	ENSANGT29647	0.964205
UNKNOWN	ENSANGT18588	1.02018
UNKNOWN	ENSANGT19918	1.03109
UNKNOWN	ENSANGT15606	1.09673
UNKNOWN	ENSANGT12734	1.11036
4F11 5	ENSANGT25385	1.12415
AMBIGUOUS	ENSANGT14538	1.14594
UNKNOWN	ENSANGT27993	1.16207
AMBIGUOUS	ENSANGT25164	1.22963
UNKNOWN	ENSANGT10844	1.25087
AMBIGUOUS	ENSANGT23607	1.39661
